# Supplementary material for: Prevalence of Enterococcus spp. and the Whole-Genome Characteristics of Enterococcus faecium and Enterococcus faecalis Strains Isolated from Free-Living Birds in Poland
Source: Pathogens. 2023 Jun 16;12(6):836. doi: 10.3390/pathogens12060836 (PMC10305306; doi:10.3390/pathogens12060836)
Supplement: Supplementary file 1 [file pathogens-12-00836-s001.zip]

Archive with 1 entries (1 files):
- pathogens-2385790-supplementary.docx
